# Supplementary material for: A Comprehensive, Valid, and Reliable Tool to Assess the Degree of Responsibility of Digital Health Solutions That Operate With or Without Artificial Intelligence: 3-Phase Mixed Methods Study
Source: J Med Internet Res. 2023 Aug 28;25:e48496. doi: 10.2196/48496 (PMC10495857; doi:10.2196/48496)
Supplement: Multimedia Appendix 1 [file jmir_v25i1e48496_app1.xlsx]

## Sheet: Introduction
	Aim of the Responsible D/AI Solutions Tool
	The Responsible D/AI Solutions Tool assesses the degree of responsibility of digital solutions in health and social care that operate with or without AI (hereafter called “D/AI solutions”). For the purposes of this tool, a D/AI solution refers to an electronic system, including software and possibly also hardware, that generates, stores, and/or processes data. Drawing on the definition of the Hig…
	How do we define responsibility?
	The sheet “Defining responsibility” describes how the Tool approaches responsibility, its conceptual premises as well as the structure of its five value domains and fourteen attributes. It should be read before applying the Tool.
	What kind of decisions does the Tool aim to inform?
	The Tool informs the decisions of those who develop D/AI solutions and influence the ‘supply side,’ such as data scientists, programmers, entrepreneurs, investors, research funders, incubators, etc., as well as the decisions of those who influence the ‘demand side,’ including purchasers, implementers, and users such as patients, clinicians, health care managers, etc.
	Who can apply the Tool and how?
	An interdisciplinary team applies the Tool, with a minimum of 2 raters and a maximum of 5. Each rater applies the Tool independently and in light of the sources of information collected. Then, after identifying discrepancies between the scores, the team of raters deliberate to reach an agreement and establish the final overall score. This Excel file automatically compiles the results: see the she…
	Using this Tool in a transparent and accountable way
	This Excel file calculates and reports the overall responsibility score of a D/AI solution in the sheet “Step 3 — Consensus and scoring.” Because the Tool should be applied in a transparent and accountable way, detailed extracts from the sources of information justifying the score given to each attribute must be reported along with a traceable source (see “Instructions on this Excel file”). The d…
	Overview of the Tool’s components (see details in the sheet “Defining responsibility”)
	The figure below highlights the key components of the Tool. The premises clarify the Tool’s overall approach to responsibility in D/AI solutions. The application of the Tool entails a three-step process: - The Screening step identifies what components of a D/AI solution fall within the scope of the assessment and determines whether it is eligible to a formal assessment through five inclusion and …
	Sources of information to look for before applying the Tool
	Before applying the Tool, search for and collect relevant sources of information for each selection criterion and responsibility attribute. The type of information sources needed to rate each criterion and attribute is indicated in the Tool. The following typology is used: - Type 1: Technical documentation made available by the organization that produces the D/AI solution. This includes the Terms…
	Given the dynamic nature of D/AI solutions, Type 1 sources are more likely to be available than Type 2 or Type 3 sources. However, because independent organizations (Type 2) and peer-reviewed publications (Type 3) are more likely to be more objective in their reporting, attributes that require a good understanding of societal issues and of health system needs can only be assessed using Type 2 and…

## Sheet: Defining responsibility
	The definition of Responsible Innovation in Health (RIH) (see the sheet “References”)
	The Tool is informed by the In Fieri research program on Responsible Innovation in Health (RIH) as well as a corpus of 56 practice-oriented frameworks and tools that aim to support responsibility in D/AI solutions (Lehoux et al., 2023).
	RIH consists in a collaborative endeavour wherein stakeholders are committed to clarify and meet a set of ethical, economic, social and environmental principles, values and requirements when they design, finance, produce, distribute and use sociotechnical solutions to address the needs and challenges of health systems in a sustainable way. RIH refers to the innovation as well as to the organizati…
	The structure of the Responsible D/AI Solutions Tool and what it measures
	The Tool is structured around the RIH conceptual framework’s five value domains (Silva et al., 2018) and follows the evidence-informed and normative logic of the RIH Assessment Tool (Silva et al., 2020). The RIH Assessment Tool applies to health innovations that are not D/AI health solutions (see website in the sheet “References”). The Responsible D/AI Solutions Tool approaches responsibility as …
	Because D/AI solutions evolve over time, the Responsible D/AI Solutions Tool establishes whether the responsibility characteristics defining the 14 attributes are present in a D/AI solution at a given point in time. Repeated application of the Tool over time will help track variations in its degree of responsibility. It is important to note that the Tool does not measure ‘irresponsibility’ but ra…
	Trade-offs and synergies between responsibility attributes
	When used as a design brief, this Tool can identify potential trade-offs that can be made between responsibility attributes. For example, in certain situations, it may be legitimate to have a lower score on the Health relevance attribute to reach a higher score on the Eco-responsibility attribute (or vice versa). Conversely, upstream design decisions can be made to specifically increase synergies…
	Premises of the Tool
	Four premises clarify how this Tool approaches responsibility. These premises align with RIH, which steers the design and use of D/AI solutions towards the ‘right’ health and social care impacts (i.e., more equitable as well economically and environmentally sustainabe health systems).
	The context of use largely shapes responsibility
	The overall responsibility of a given D/AI solution largely depends upon how and where it is used. The Tool should thus be applied in view of the social, cultural, moral, legal, economic, and political characteristics of the context where the users concerned by the assessment are located. Potential shifts in intended use, blind spots in regulatory frameworks as well as possible shortcomings in pu…
	Responsible D/AI solutions aim for collective benefits
	With the widespread use of smartphones, personal wearable devices, and medical devices generating digital data, there is a strong tendency among D/AI solution developers to view health needs through an individual perspective. As a result, one may overlook key opportunities to address through other types of D/AI solutions either the causes of ill-health in large groups of people (e.g., air polluti…
	D/AI solutions should tangibly improve current processes and means
	Digitalization is a relatively recent technological trend where promises abound and where opportunities around data exploitation have proliferated. Yet not all D/AI solutions are relevant in and of themselves and some may increase the overall cognitive, administrative, and/or digital burden for both care providers and care recipients. Responsible digitalization should tangibly improve the digital…
	D/AI solutions affect the determinants of health
	There is growing evidence that being able to access, use, and benefit from digital tools increases health inequalities, both at the individual- and group-level, because this ability interacts with well-known determinants of health. For instance, access to education, housing, or employment increasingly unfolds through online transactions, thereby requiring digital literacy, proper Internet connect…

## Sheet: Instructions on this Excel file
	Instructions to complete this Excel file
	The Tool’s three-step process is conducted using a single Excel file with the following sheets: - one sheet for the Screening step; - five sheets for the Assessment step (one for each rater, with a maximum of 5 raters); and - one sheet for the Consensus and Scoring step. This Excel file automatically reports and calculates the results of the Screening and Assessment steps. They are summarized in …
	How to proceed?
	We recommend to proceed as follows: 1. At least one team member collects the information needed to screen and assess the D/AI solution. The type of sources as well as the nature of the information needed is indicated for each screening criterion and assessment attribute (column “Information to look for”); 2. This team member inserts the relevant extracts of information in the “Step 1 – Screening”…
	Important recommendations
	The consensus score should neither be “forced” nor “averaged.” It should establish a strong correspondence between the information gathered and the question (for the screening criteria) or the scale item (for the assessment attributes). The team may choose to look for additional information and ask raters to independently reassess a given criterion or attribute. The information excerpts are the k…
	Example — Human agency attribute
	Human agency refers to the capacity of individuals and groups to actively and independently decide and act in accordance with their own goals when using a D/AI solution. Though D/AI solutions may improve population health by facilitating a range of human decisions and actions, they may affect user behaviour, cognition, and judgement (e.g., overreliance, overconfidence, hypervigilance) and thus ha…

## Sheet: Step 1 — Screening
	1. SCREENING STEP
	The Screening step identifies what components of a D/AI solution fall within the scope of the assessment and determines through five brief inclusion and exclusion criteria whether a D/AI solution is eligible to a formal assessment of its degree of responsibility using this Tool.
	Solution:
	Date:
	SCOPE OF THE ASSESSMENT						YES
	Your answers to the two questions below automatically indicates what criteria (Step 1 - Screening ) and attributes (Step 2 - Assessment) apply to the solution you intend to assess. The scorecard (Step 3 - Consensus & Scoring) automatically calculates the results of the Screening and Assessment steps.						NO
	Determining whether your solution relies on AI			Question		Your answer?	N/A
	AI uses data to infer patterns, draw conclusions, and/or make decisions and this process may entail supervised (e.g., machine learning) as well as unsupervised (e.g., deep learning) programming.			Does the solution rely on AI?			Answer not selected
	Determining whether hardware components are to be included in your assessment			Question		Your answer?
	Because D/AI solutions typically rely on a wide-ranging network of digital devices and infrastructures, the following two conditions determine what components are included in the assessment: 1) their ‘raison d’être’ is to support the D/AI solution; AND 2) they are part of the minimal requirements for the D/AI solution to deliver its service. For instance, a portable finger sensor enabling patient…			Are there hardware components to be included in the assessment?			Answer not selected
	INCLUSION CRITERIA
	The inclusion criteria identify solutions that: 1) meet the D/AI solution definition; and 2) effectively and safely address at least one determinant of health.
	Criteria	Definition	Information to look for	Information you found?	Question
	D/AI solution	A D/AI solution refers to an electronic system, including software and hardware, that generates, stores, and/or processes data and operates with or without AI.	Type 1 info describing the D/AI solution including its software and hardware components.		Is the innovation a D/AI solution?		Answer not selected
	Determinants of health	To be categorized as a health and social care solution, a D/AI solution must address at least one determinant of health and its effectiveness and safety are prerequisites to the application of this Tool in a formal assessment process. Determinants of health refer to the factors inside and outside the health system that determine health across one’s life course, including:	Type 2 or Type 3 info indicating the effectiveness and safety of the D/AI solution when it is used with the intended users.		Has the D/AI solution been proven effective and safe to human health?		Answer not selected
		• Income and social status • Social support networks • Education and literacy • Employment and working conditions • Social or physical environments • Personal health practises and coping skills • Healthy child development • Biology and genetic endowment • Health services • Gender • Culture	Type 1 info describing the health determinant(s) the D/AI solution addresses.		Does the D/AI solution address at least one determinant of health?		Answer not selected
	EXCLUSION CRITERIA
	The exclusion criteria identify solutions that: 1) do not disclose key D/AI risks to users, including those related to AI training datasets when applicable; 2) have not reached the General Availability (GA) stage; or 3) are produced by an organization involved in irresponsible corporate actions.
	Criteria	Definition	Information to look for	Information you found?	Question	Your answer?
	Nondisclosure of key D/AI risks	Regulation of the D/AI industry is currently scant and unevenly enforced within and across countries. Until proper regulation is implemented and enforced, organizations producing responsible D/AI solutions in health and social care do not sell user-related data and do publicly disclose their in-house mechanisms to mitigate key risks to users. There are two areas of concern applicable to both digi…	Type 1 info indicating that the organization does not sell user-related data and describes its cybersecurity, privacy, and personal data protection measures.		Are there clear public statements regarding these two areas of concern?		Answer not selected
		The following area of concern is only applicable to AI-based solutions:	Type 1 info indicating bias mitigation strategies for the AI training datasets.		Is there a clear statement regarding bias mitigation in the datasets used for AI training?
		• Biases in AI training datasets: e.g., the dataset used to train an AI solution may be biased, may produce results that cannot be generalized to the entire population of intended users, may lead to unfair decisions against particular individuals or groups or may entice discriminatory behaviors. An organization producing a responsible AI solution justifies the appropriateness of the dataset used …					Answer not selected
	General availability (GA) stage not reached	While at the Release to Manufacturing (RTM) stage a D/AI solution is of sufficient quality for mass distribution, General Availability (GA) refers to a point where necessary commercialization* activities, including security, usability, and compliance tests, have been completed. When a D/AI solution has not reached the GA stage, this tool may be used to inform design or procurement decisions, but …	Type 1 info indicating the D/A solution’s stage of development.		Has the D/AI solution reached the GA stage in the region where users concerned by this assessment are located?		Answer not selected
	Corporate social irresponsibility	Refers to legal or illegal corporate actions that can harm people, animals, or the environment. Examples of such actions by organizations producing D/AI solutions are often linked to the lack of, or ability to circumvent country-specific regulations addressing labor, fiscality, and environmental issues and to the difficulty of tracing their electronic suppliers’ practices. Harmful corporate actio…	Type 2 info describing infringements in one domain of irresponsible corporate actions issued by governmental agencies, regulatory bodies, or independent not-for-profit organizations that monitor human and labour rights, animal welfare, and environmental regulation.		Has the organization producing the D/AI solution been involved in the past decade or is currently involved in irresponsible corporate actions?		Answer not selected
	Ready to proceed to the Assessment step?						Answer(s) is(are) missing
	If one of the cells above is highlighted in red, the Tool cannot be applied in a formal assessment process as the score will be invalid.

## Sheet: Step 2 — Assessment Rater 1
	2. ASSESSMENT STEP						5	5
	The Assessment step relies on fourteen responsibility attributes organized into five value domains.						4	4
	POPULATION HEALTH VALUE DOMAIN						2	2
	The Population health value domain relies on four attributes that capture whether the D/AI solution: 1) addresses an important burden of disease; 2) actively enables human agency towards proper health and social care; 3) identifies means to mitigate the ethical, legal, and social issues its use may raise; and 4) tackles health inequalities.						1	1
							NIF	N/A
	Definition	Information to look for	Rating scale	Information you found?	Your rating?			NIF
	Refers to the respective importance of the health needs addressed by the innovation within the overall burden of disease, considering the causes of death, injury and disability, and associated risk factors in the region where the intended users are located. Metrics of health relevance include number of deaths, disability-adjusted life years (DALYs), years lived with disabilities (YLDs), years of …	Only Type 2 or Type 3 info analyzing the health needs addressed by the D/AI solution.	The D/AI solution addresses a cause of death, injury or disability or a risk factor falling within: A. The top quarter of all causes of death, injury or disability or risk factors (75% and above) B. The upper middle quarter (50% to 74%) C. The lower middle quarter (26% to 49%) D. The bottom quarter (the lowest 25%)			Answer not selected
	Definition	Information to look for	Rating scale	Information you found?	Your rating?
	Refers to the capacity of individuals and groups to actively and independently decide and act in accordance with their own goals when using a D/AI solution. Though D/AI solutions may improve population health by facilitating a range of human decisions and actions, they may affect user behaviour, cognition, and judgement (e.g., overreliance, overconfidence, hypervigilance) and thus have unexpected…	Type 1 info describing the enablers. Type 2 or Type 3 info examining the effectiveness of the enablers.	The D/AI solution is accompanied by: A. Three of the described enablers or more B. Two of the described enablers C. One of the described enablers D. None of the described enablers			Answer not selected
	Definition	Information to look for	Rating scale	Information you found?	Your rating?
	ELSIs refer to a D/AI solution’s positive and negative impacts on the moral and sociocultural well-being of individuals and groups and to the legal and regulatory issues its use raises. For instance, a D/AI solution may prompt a sense of attachment or addiction, it may coerce or interfere with the decisions and practices of large user groups (herding) or fall into regulatory blind spots. Although…	Only Type 2 or Type 3 info analyzing how the negative or unintended impacts of the D/AI solution can be properly mitigated in the context where users are located.	Means to mitigate the negative or unintended impacts of the D/AI solution are available for: A. All three categories of ELSIs B. Two categories of ELSIs C. One category of ELSIs D. None of these categories			Answer not selected
	Definition	Information to look for	Rating scale	Information you found?	Your rating?
	Refers to the avoidable health status differences across individuals and groups that are associated with one’s socioeconomic status, social position, and capabilities (e.g., skills, knowledge, perceived self-efficacy, social network). Groups who suffer a greater burden of mortality and morbidity due to who they are or where they grow up, live, and work are considered vulnerable. Such groups inclu…	Only Type 2 or Type 3 info examining whether ability to benefit from the D/AI solution varies across users due to one’s socioeconomic status, social position, or capabilities.	The D/AI solution: A. Reduces inequalities by addressing the specific needs of a vulnerable group that are not met by current solutions B. May reduce inequalities because the ability to benefit from the innovation is not affected by one’s socioeconomic status, social position, or capabilities C. May increase inequalities because the ability to benefit from the innovation is affected by one’s soci…			Answer not selected
	HEALTH SYSTEM VALUE DOMAIN
	The Health system value domain relies on four attributes that capture whether: 1) the innovation design processes were inclusive; 2) the D/AI solution addresses an important system-level challenge; 3) supports care-centric interoperability across clinical and non-clinical settings; and 4) the level and intensity of care it requires foster health system sustainability.
	Definition	Information to look for	Rating scale	Information you found?	Your rating?
	Refers to the degree of stakeholder engagement in the design, development, prototyping, and testing of a D/AI solution. Different methods (e.g., codesign, interviews, hackathons, citizen juries, focus groups, workshops, pilot testing, user assessment, and feedback) can be used to engage different types of stakeholders (e.g., health and social care practitioners and managers, decision makers, pati…	Type 1, Type 2, or Type 3 info describing who was involved, why, how, when, and with what impact.	Those who developed the D/AI solution: A. Engaged a diverse and relevant set of stakeholders through a formal method and explained how their input was integrated in the design process B. Engaged a diverse and relevant set of stakeholders through a formal method, but did not explain how their input was integrated in the design process C. Either engaged a limited set of stakeholders or did not expl…			Answer not selected
	Definition	Information to look for	Rating scale	Information you found?	Your rating?
	Refers to the ability to provide dynamic solutions to existing and emerging challenges in health systems. To support health system sustainability, a responsible D/AI solution should address system-level challenges, which may include: • Demographic shifts (e.g., ageing, populations affected by climate change, war, or conflicts); • Epidemiologic shifts (e.g., chronic diseases, new or re-emerging in…	Only Type 2 or Type 3 info analyzing the importance of the health system challenges in the region where the intended users are located.	The D/AI solution addresses: A. A system-level challenge that is documented as being of high importance in the target region B. A system-level challenge that is documented as being of moderate importance in the target region C. A system-level challenge that is documented as being of low importance in the target region D. No specific system-level challenges			Answer not selected
	Definition	Information to look for	Rating scale	Information you found?	Your rating?
	Refers to how smoothly a D/AI solution can securely operate within and across the clinical and non-clinical settings where users provide care, manage care, receive care, or take care of themselves without adding significant cognitive and/or administrative burden to users. The growing use of D/AI solutions may increase fragmentation of care, duplication in data collection processes, vendor lock-in…	Type 1 info describing what makes the D/AI solution adoptable and interoperable. Type 2 or Type 3 info examining the extent to which the D/AI solution is adoptable and interoperable.	The D/AI solution possesses: A. Three of the described characteristics or more B. Two of the described characteristics C. One of the described characteristics D. None of the described characteristics			Answer not selected
	Definition	Information to look for	Rating scale	Information you found?	Your rating?
	Refers to the principle of subsidiarity according to which the most decentralized unit in the health and social care system, including the patient, should be mobilized to provide the service when it is possible to do so effectively and safely. Subsidiarity may be achieved, for instance, by supporting patients’ capacity for self-care, enabling proper follow-up by general practitioners, community h…	Type 1, Type 2, or Type 3 info describing the level and intensity of care required for a safe and effective use of the D/AI solution.	The D/AI solution was designed to be used safely and effectively mostly under the care of: A. The patient, an informal caregiver, or a health and social care provider operating in a non-clinical environment B. The patient, an informal caregiver, a health and social care provider, or manager operating in a primary health care facility C. Health and social care providers or managers operating in a …			Answer not selected
	ECONOMIC VALUE DOMAIN
	The Economic value domain relies on the concept of frugality which highlights the ability to deliver greater value to more people by using fewer resources such as capital, materials, energy, and labour time. The first attribute below is applicable when: 1) the raison d’être of the hardware lies with a D/AI solution; and 2) is needed to deliver its service.
	Definition	Information to look for	Rating scale	Information you found?	Your rating?
	Refers to the ability to deliver greater value to more people by using fewer resources such as capital, materials, energy, and labour time. When applied to hardware, frugal design principles can substantially reduce the costs of production, use, and maintenance of a D/AI solution, focus on the core functionalities its users require, and optimize its performance level considering the intended purp…	Type 1, Type 2, or Type 3 info describing the D/AI solution’s core functionalities, usability and costs, and the resources required for its production, use, and maintenance.	The D/AI solution incorporates: A. All three described characteristics B. Two of the described characteristics C. One of the described characteristics D. None of the described characteristics			Answer not selected
	Definition	Information to look for	Rating scale	Information you found?	Your rating?
	Refers to the ability to deliver greater value to more people by using fewer resources such as capital, materials, energy, and labour time. When applied to software, frugal design principles can substantially reduce the costs of production, use, and maintenance of a D/AI solution, focus on the core functionalities it should offer for greater usability, and maximize its fit with the intended purpo…	Type 1, Type 2, or Type 3 info describing the D/AI solution’s core functionalities, usability and costs, and the resources required for its production, use, and maintenance.	The D/AI solution incorporates: A. All three described characteristics B. Two of the described characteristics C. One of the described characteristics D. None of the described characteristics			Answer not selected
	ORGANIZATIONAL VALUE DOMAIN
	The Organizational value domain relies on two attributes that capture the extent to which the organization that produces the D/AI solution has: 1) developed a business model that provides more value to users, purchasers, and society; and 2) proper control over the entire lifecycle of the data its D/AI solution gathers, exploits, generates, archives, and/or shares with users and third parties (vol…
	Definition	Information to look for	Rating scale	Information you found?	Your rating?
	Refers to the components through which an organization creates, delivers, and captures social and economic value. A business model typically entails a tension between the redistribution of financial returns to shareholders and the provision of a high-quality D/AI solution.* The business model of organizations that seek to provide more value to users, purchasers, and society may possess the follow…	Type 1 info describing the organization’s structure, pricing scheme, and compliance with social and environmental responsibility programs. Type 2 or Type 3 info examining the economic, social, and environmental dimensions of the organization’s business model.	The business model of the organization that produces the D/AI solution possesses: A. Three of the described characteristics or more B. Two of the described characteristics C. One of the described characteristics D. None of the described characteristics			Answer not selected
	Definition	Information to look for	Rating scale	Information you found?	Your rating?
	Refers to the stewardship, structures, and processes the organization sets in place to ensure full control over the entire lifecycle of the data it gathers, exploits, generates, stores, shares with users and third parties (voluntarily or not), and destroys. An organization producing a responsible D/AI solution is transparent about, publicly accountable for, and swiftly responsive to any issues af…	Type 1 info describing the organization’s data governance mechanisms. Type 2 or Type 3 info examining the quality and outcomes of the organization’s data governance mechanisms.	Data governance relies on: A. Three of the described mechanisms or more B. Two of the described mechanisms C. One of the described mechanisms D. None of the described mechanisms			Answer not selected
	ENVIRONMENTAL VALUE DOMAIN
	The Environmental value domain relies on the concept of eco-responsibility which refers to a product, process, or method that reduces the negative environmental impacts of a D/AI solution along its lifecycle. The first attribute below is applicable when: 1) the raison d’être of the hardware lies with a D/AI solution; and 2) is needed to deliver its service.
	Definition	Information to look for	Rating scale	Information you found?	Your rating?
	Refers to a product, process, or method that reduces the negative environmental impacts of the hardware required by a D/AI solution along its lifecycle. The responsibility of a D/AI solution increases when attending to eco-responsibility concerns at key stages in the lifecycle of its hardware requirements, which include: • Raw material sourcing (e.g., product or hardware made of recycled or renew…	Type 1, Type 2, or Type 3 info describing how environmental aspects are handled along the D/AI solution’s hardware lifecycle.	The D/AI solution’s hardware was designed by integrating eco-responsibility concerns at: A. Three key lifecycle stages or more B. Two key lifecycle stages C. One key lifecycle stage D. None of the key lifecycle stages			Answer not selected
	Definition	Information to look for	Rating scale	Information you found?	Your rating?
	Refers to a product, process, or method that reduces the negative environmental impacts of programming and software development practices. The responsibility of a D/AI solution increases when using clean energy sources and reducing as much as possible the quantity of energy consumed when training, validating, and feeding an algorithmic system, when archiving data, or when developing software. Eco…	Type 1, Type 2 or Type 3 info describing how the environmental impacts of programming, software development, and data processing, storing, and archiving are addressed.	The organization that develops the D/AI solution reports on: A. All three described areas of practice B. Two of the described areas of practice C. One of the described areas of practice D. None of the described areas of practice			Answer not selected
	Ready to proceed to the Consensus and Rating step?
				No, not all applicable attributes have been assessed

## Sheet: Step 2 — Assessment Rater 2
	2. ASSESSMENT STEP						5	5
	The Assessment step relies on fourteen responsibility attributes organized into five value domains.						4	4
	POPULATION HEALTH VALUE DOMAIN						2	2
	The Population health value domain relies on four attributes that capture whether the D/AI solution: 1) addresses an important burden of disease; 2) actively enables human agency towards proper health and social care; 3) identifies means to mitigate the ethical, legal, and social issues its use may raise; and 4) tackles health inequalities.						1	1
							NIF	N/A
	Definition	Information to look for	Rating scale	Information found	Your rating?			NIF
	Refers to the respective importance of the health needs addressed by the innovation within the overall burden of disease, considering the causes of death, injury and disability, and associated risk factors in the region where the intended users are located. Metrics of health relevance include number of deaths, disability-adjusted life years (DALYs), years lived with disabilities (YLDs), years of …	Only Type 2 or Type 3 info analyzing the health needs addressed by the D/AI solution.	The D/AI solution addresses a cause of death, injury or disability or a risk factor falling within: A. The top quarter of all causes of death, injury or disability or risk factors (75% and above) B. The upper middle quarter (50% to 74%) C. The lower middle quarter (26% to 49%) D. The bottom quarter (the lowest 25%)	0		Answer not selected
	Definition	Information to look for	Rating scale	Information found	Your rating?
	Refers to the capacity of individuals and groups to actively and independently decide and act in accordance with their own goals when using a D/AI solution. Though D/AI solutions may improve population health by facilitating a range of human decisions and actions, they may affect user behaviour, cognition, and judgement (e.g., overreliance, overconfidence, hypervigilance) and thus have unexpected…	Type 1 info describing the enablers. Type 2 or Type 3 info examining the effectiveness of the enablers.	The D/AI solution is accompanied by: A. Three of the described enablers or more B. Two of the described enablers C. One of the described enablers D. None of the described enablers	0		Answer not selected
	Definition	Information to look for	Rating scale	Information found	Your rating?
	ELSIs refer to a D/AI solution’s positive and negative impacts on the moral and sociocultural well-being of individuals and groups and to the legal and regulatory issues its use raises. For instance, a D/AI solution may prompt a sense of attachment or addiction, it may coerce or interfere with the decisions and practices of large user groups (herding) or fall into regulatory blind spots. Although…	Only Type 2 or Type 3 info analyzing how the negative or unintended impacts of the D/AI solution can be properly mitigated in the context where users are located.	Means to mitigate the negative or unintended impacts of the D/AI solution are available for: A. All three categories of ELSIs B. Two categories of ELSIs C. One category of ELSIs D. None of these categories	0		Answer not selected
	Definition	Information to look for	Rating scale	Information found	Your rating?
	Refers to the avoidable health status differences across individuals and groups that are associated with one’s socioeconomic status, social position, and capabilities (e.g., skills, knowledge, perceived self-efficacy, social network). Groups who suffer a greater burden of mortality and morbidity due to who they are or where they grow up, live, and work are considered vulnerable. Such groups inclu…	Only Type 2 or Type 3 info examining whether ability to benefit from the D/AI solution varies across users due to one’s socioeconomic status, social position, or capabilities.	The D/AI solution: A. Reduces inequalities by addressing the specific needs of a vulnerable group that are not met by current solutions B. May reduce inequalities because the ability to benefit from the innovation is not affected by one’s socioeconomic status, social position, or capabilities C. May increase inequalities because the ability to benefit from the innovation is affected by one’s soci…	0		Answer not selected
	HEALTH SYSTEM VALUE DOMAIN
	The Health system value domain relies on four attributes that capture whether: 1) the innovation design processes were inclusive; 2) the D/AI solution addresses an important system-level challenge; 3) supports care-centric interoperability across clinical and non-clinical settings; and 4) the level and intensity of care it requires foster health system sustainability.
	Definition	Information to look for	Rating scale	Information found	Your rating?
	Refers to the degree of stakeholder engagement in the design, development, prototyping, and testing of a D/AI solution. Different methods (e.g., codesign, interviews, hackathons, citizen juries, focus groups, workshops, pilot testing, user assessment and feedback) can be used to engage different types of stakeholders (e.g., health and social care practitioners and managers, decision makers, patie…	Type 1, Type 2 or Type 3 info describing who was involved, why, how, when, and with what impact.	Those who developed the D/AI solution: A. Engaged a diverse and relevant set of stakeholders through a formal method and explained how their input was integrated in the design process B. Engaged a diverse and relevant set of stakeholders through a formal method, but did not explain how their input was integrated in the design process C. Either engaged a limited set of stakeholders or did not expl…	0		Answer not selected
	Definition	Information to look for	Rating scale	Information found	Your rating?
	Refers to the ability to provide dynamic solutions to existing and emerging challenges in health systems. To support health system sustainability, a responsible D/AI solution should address system-level challenges, which may include: • Demographic shifts (e.g., ageing, populations affected by climate change, war, or conflicts); • Epidemiologic shifts (e.g., chronic diseases, new or re-emerging in…	Only Type 2 or Type 3 info analyzing the importance of the health system challenges in the region where the intended users are located.	The D/AI solution addresses: A. A system-level challenge that is documented as being of high importance in the target region B. A system-level challenge that is documented as being of moderate importance in the target region C. A system-level challenge that is documented as being of low importance in the target region D. No specific system-level challenges	0		Answer not selected
	Definition	Information to look for	Rating scale	Information found	Your rating?
	Refers to how smoothly a D/AI solution can securely operate within and across the clinical and non-clinical settings where users provide care, manage care, receive care, or take care of themselves without adding significant cognitive and/or administrative burden to users. The growing use of D/AI solutions may increase fragmentation of care, duplication in data collection processes, vendor lock-in…	Type 1 info describing what makes the D/AI solution adoptable and interoperable. Type 2 or Type 3 info examining the extent to which the D/AI solution is adoptable and interoperable.	The D/AI solution possesses: A. Three of the described characteristics or more B. Two of the described characteristics C. One of the described characteristics D. None of the described characteristics	0		Answer not selected
	Definition	Information to look for	Rating scale	Information found	Your rating?
	Refers to the principle of subsidiarity according to which the most decentralized unit in the health and social care system, including the patient, should be mobilized to provide the service when it is possible to do so effectively and safely. Subsidiarity may be achieved, for instance, by supporting patients’ capacity for self-care, enabling proper follow-up by general practitioners, community h…	Type 1, Type 2 or Type 3 info describing the level and intensity of care required for a safe and effective use of the D/AI solution.	The D/AI solution was designed to be used safely and effectively mostly under the care of: A. The patient, an informal caregiver, or a health and social care provider operating in a nonclinical environment B. The patient, an informal caregiver, a health and social care provider, or manager operating in a primary health care facility C. Health and social care providers or managers operating in a s…	0		Answer not selected
	ECONOMIC VALUE DOMAIN
	The Economic value domain relies on the concept of frugality which highlights the ability to deliver greater value to more people by using fewer resources such as capital, materials, energy, and labour time. The first attribute below is applicable when: 1) the raison d’être of the hardware lies with a D/AI solution; and 2) is needed to deliver its service.
	Definition	Information to look for	Rating scale	Information found	Your rating?
	Refers to the ability to deliver greater value to more people by using fewer resources such as capital, materials, energy, and labour time. When applied to hardware, frugal design principles can substantially reduce the costs of production, use, and maintenance of a D/AI solution, focus on the core functionalities its users require, and optimize its performance level considering the intended purp…	Type 1, Type 2 or Type 3 info describing the D/AI solution’s core functionalities, usability and costs, and the resources required for its production, use, and maintenance.	The D/AI solution incorporates: A. All three described characteristics B. Two of the described characteristics C. One of the described characteristics D. None of the described characteristics	0		Answer not selected
	Definition	Information to look for	Rating scale	Information found	Your rating?
	Refers to the ability to deliver greater value to more people by using fewer resources such as capital, materials, energy, and labour time. When applied to software, frugal design principles can substantially reduce the costs of production, use, and maintenance of a D/AI solution, focus on the core functionalities it should offer for greater usability, and maximize its fit with the intended purpo…	Type 1, Type 2 or Type 3 info describing the D/AI solution’s core functionalities, usability and costs, and the resources required for its production, use, and maintenance.	The D/AI solution incorporates: A. All three of the described characteristics B. Two of the described characteristics C. One of the described characteristics D. None of the described characteristics	0		Answer not selected
	ORGANIZATIONAL VALUE DOMAIN
	The Organizational value domain relies on two attributes that capture the extent to which the organization that produces the D/AI solution has: 1) developed a business model that provides more value to users, purchasers, and society; and 2) proper control over the entire lifecycle of the data its D/AI solution gathers, exploits, generates, archives, and/or shares with users and third parties (vol…
	Definition	Information to look for	Rating scale	Information found	Your rating?
	Refers to the components through which an organization creates, delivers, and captures social and economic value. A business model typically entails a tension between the redistribution of financial returns to shareholders and the provision of a high-quality D/AI solution.* The business model of organizations that seek to provide more value to users, purchasers, and society may possess the follow…	Type 1 info describing the organization’s structure, pricing scheme, and compliance with social and environmental responsibility programs. Type 2 or Type 3 info examining the economic, social, and environmental dimensions of the organization’s business model.	The business model of the organization that produces the D/AI solution possesses: A. Three of the described characteristics or more B. Two of the described characteristics C. One of the described characteristics D. None of the described characteristics	0		Answer not selected
	Definition	Information to look for	Rating scale	Information found	Your rating?
	Refers to the stewardship, structures, and processes the organization sets in place to ensure full control over the entire lifecycle of the data it gathers, exploits, generates, stores, shares with users and third parties (voluntarily or not), and destroys. An organization producing a responsible D/AI solution is transparent about, publicly accountable for, and swiftly responsive to any issues af…	Type 1 info describing the organization’s data governance mechanisms. Type 2 or Type 3 info examining the quality and outcomes of the organization’s data governance mechanisms.	Data governance relies on: A. Three of described mechanisms or more B. Two of the described mechanisms C. One of the described mechanisms D. None of the described mechanisms	0		Answer not selected
	ENVIRONMENTAL VALUE DOMAIN
	The Environmental value domain relies on the concept of eco-responsibility which refers to a product, process, or method that reduces the negative environmental impacts of a D/AI solution along its lifecycle. The first attribute below is applicable when: 1) the raison d’être of the hardware lies with a D/AI solution; and 2) is needed to deliver its service.
	Definition	Information to look for	Rating scale	Information found	Your rating?
	Refers to a product, process, or method that reduces the negative environmental impacts of the hardware required by a D/AI solution along its lifecycle. The responsibility of a D/AI solution increases when attending to eco-responsibility concerns at key stages in the lifecycle of its hardware requirements, which include: • Raw material sourcing (e.g., product or hardware made of recycled or renew…	Type 1, Type 2 or Type 3 info describing how environmental aspects are handled along the D/AI solution’s hardware lifecycle.	The D/AI solution’s hardware was designed by integrating eco-responsibility concerns at: A. Three key lifecycle stages or more B. Two key lifecycle stages C. One key lifecycle stage D. None of the key lifecycle stages	0		Answer not selected
	Definition	Information to look for	Rating scale	Information found	Your rating?
	Refers to a product, process, or method that reduces the negative environmental impacts of programming and software development practices. The responsibility of a D/AI solution increases when using clean energy sources and reducing as much as possible the quantity of energy consumed when training, validating, and feeding an algorithmic system, when archiving data, or when developing software. Eco…	Type 1, Type 2 or Type 3 info describing how the environmental impacts of programming, software development, and data processing, storing, and archiving are addressed.	The organization that develops the D/AI solution reports on: A. All three described areas of practice B. Two of the described areas of practice C. One of the described areas of practice D. None of the described areas of practice	0		Answer not selected
	May you proceed to the Consensus and Rating step?
				No, not all applicable attributes have been assessed

## Sheet: Step 2 — Assessment Rater 3
	2. ASSESSMENT STEP						5	5
	The Assessment step relies on fourteen responsibility attributes organized into five value domains.						4	4
	POPULATION HEALTH VALUE DOMAIN						2	2
	The Population health value domain relies on four attributes that capture whether the D/AI solution: 1) addresses an important burden of disease; 2) actively enables human agency towards proper health and social care; 3) identifies means to mitigate the ethical, legal, and social issues its use may raise; and 4) tackles health inequalities.						1	1
							NIF	N/A
	Definition	Information to look for	Rating scale	Information found	Your rating?			NIF
	Refers to the respective importance of the health needs addressed by the innovation within the overall burden of disease, considering the causes of death, injury and disability, and associated risk factors in the region where the intended users are located. Metrics of health relevance include number of deaths, disability-adjusted life years (DALYs), years lived with disabilities (YLDs), years of …	Only Type 2 or Type 3 info analyzing the health needs addressed by the D/AI solution.	The D/AI solution addresses a cause of death, injury or disability or a risk factor falling within: A. The top quarter of all causes of death, injury or disability or risk factors (75% and above) B. The upper middle quarter (50% to 74%) C. The lower middle quarter (26% to 49%) D. The bottom quarter (the lowest 25%)	0		Answer not selected
	Definition	Information to look for	Rating scale	Information found	Your rating?
	Refers to the capacity of individuals and groups to actively and independently decide and act in accordance with their own goals when using a D/AI solution. Though D/AI solutions may improve population health by facilitating a range of human decisions and actions, they may affect user behaviour, cognition, and judgement (e.g., overreliance, overconfidence, hypervigilance) and thus have unexpected…	Type 1 info describing the enablers. Type 2 or Type 3 info examining the effectiveness of the enablers.	The D/AI solution is accompanied by: A. Three of the described enablers or more B. Two of the described enablers C. One of the described enablers D. None of the described enablers	0		Answer not selected
	Definition	Information to look for	Rating scale	Information found	Your rating?
	ELSIs refer to a D/AI solution’s positive and negative impacts on the moral and sociocultural well-being of individuals and groups and to the legal and regulatory issues its use raises. For instance, a D/AI solution may prompt a sense of attachment or addiction, it may coerce or interfere with the decisions and practices of large user groups (herding) or fall into regulatory blind spots. Although…	Only Type 2 or Type 3 info analyzing how the negative or unintended impacts of the D/AI solution can be properly mitigated in the context where users are located.	Means to mitigate the negative or unintended impacts of the D/AI solution are available for: A. All three categories of ELSIs B. Two categories of ELSIs C. One category of ELSIs D. None of these categories	0		Answer not selected
	Definition	Information to look for	Rating scale	Information found	Your rating?
	Refers to the avoidable health status differences across individuals and groups that are associated with one’s socioeconomic status, social position, and capabilities (e.g., skills, knowledge, perceived self-efficacy, social network). Groups who suffer a greater burden of mortality and morbidity due to who they are or where they grow up, live, and work are considered vulnerable. Such groups inclu…	Only Type 2 or Type 3 info examining whether ability to benefit from the D/AI solution varies across users due to one’s socioeconomic status, social position, or capabilities.	The D/AI solution: A. Reduces inequalities by addressing the specific needs of a vulnerable group that are not met by current solutions B. May reduce inequalities because the ability to benefit from the innovation is not affected by one’s socioeconomic status, social position, or capabilities C. May increase inequalities because the ability to benefit from the innovation is affected by one’s soci…	0		Answer not selected
	HEALTH SYSTEM VALUE DOMAIN
	The Health system value domain relies on four attributes that capture whether: 1) the innovation design processes were inclusive; 2) the D/AI solution addresses an important system-level challenge; 3) supports care-centric interoperability across clinical and non-clinical settings; and 4) the level and intensity of care it requires foster health system sustainability.
	Definition	Information to look for	Rating scale	Information found	Your rating?
	Refers to the degree of stakeholder engagement in the design, development, prototyping, and testing of a D/AI solution. Different methods (e.g., codesign, interviews, hackathons, citizen juries, focus groups, workshops, pilot testing, user assessment and feedback) can be used to engage different types of stakeholders (e.g., health and social care practitioners and managers, decision makers, patie…	Type 1, Type 2 or Type 3 info describing who was involved, why, how, when, and with what impact.	Those who developed the D/AI solution: A. Engaged a diverse and relevant set of stakeholders through a formal method and explained how their input was integrated in the design process B. Engaged a diverse and relevant set of stakeholders through a formal method, but did not explain how their input was integrated in the design process C. Either engaged a limited set of stakeholders or did not expl…	0		Answer not selected
	Definition	Information to look for	Rating scale	Information found	Your rating?
	Refers to the ability to provide dynamic solutions to existing and emerging challenges in health systems. To support health system sustainability, a responsible D/AI solution should address system-level challenges, which may include: • Demographic shifts (e.g., ageing, populations affected by climate change, war, or conflicts); • Epidemiologic shifts (e.g., chronic diseases, new or re-emerging in…	Only Type 2 or Type 3 info analyzing the importance of the health system challenges in the region where the intended users are located.	The D/AI solution addresses: A. A system-level challenge that is documented as being of high importance in the target region B. A system-level challenge that is documented as being of moderate importance in the target region C. A system-level challenge that is documented as being of low importance in the target region D. No specific system-level challenges	0		Answer not selected
	Definition	Information to look for	Rating scale	Information found	Your rating?
	Refers to how smoothly a D/AI solution can securely operate within and across the clinical and non-clinical settings where users provide care, manage care, receive care, or take care of themselves without adding significant cognitive and/or administrative burden to users. The growing use of D/AI solutions may increase fragmentation of care, duplication in data collection processes, vendor lock-in…	Type 1 info describing what makes the D/AI solution adoptable and interoperable. Type 2 or Type 3 info examining the extent to which the D/AI solution is adoptable and interoperable.	The D/AI solution possesses: A. Three of the described characteristics or more B. Two of the described characteristics C. One of the described characteristics D. None of the described characteristics	0		Answer not selected
	Definition	Information to look for	Rating scale	Information found	Your rating?
	Refers to the principle of subsidiarity according to which the most decentralized unit in the health and social care system, including the patient, should be mobilized to provide the service when it is possible to do so effectively and safely. Subsidiarity may be achieved, for instance, by supporting patients’ capacity for self-care, enabling proper follow-up by general practitioners, community h…	Type 1, Type 2 or Type 3 info describing the level and intensity of care required for a safe and effective use of the D/AI solution.	The D/AI solution was designed to be used safely and effectively mostly under the care of: A. The patient, an informal caregiver, or a health and social care provider operating in a nonclinical environment B. The patient, an informal caregiver, a health and social care provider, or manager operating in a primary health care facility C. Health and social care providers or managers operating in a s…	0		Answer not selected
	ECONOMIC VALUE DOMAIN
	The Economic value domain relies on the concept of frugality which highlights the ability to deliver greater value to more people by using fewer resources such as capital, materials, energy, and labour time. The first attribute below is applicable when: 1) the raison d’être of the hardware lies with a D/AI solution; and 2) is needed to deliver its service.
	Definition	Information to look for	Rating scale	Information found	Your rating?
	Refers to the ability to deliver greater value to more people by using fewer resources such as capital, materials, energy, and labour time. When applied to hardware, frugal design principles can substantially reduce the costs of production, use, and maintenance of a D/AI solution, focus on the core functionalities its users require, and optimize its performance level considering the intended purp…	Type 1, Type 2 or Type 3 info describing the D/AI solution’s core functionalities, usability and costs, and the resources required for its production, use, and maintenance.	The D/AI solution incorporates: A. All three described characteristics B. Two of the described characteristics C. One of the described characteristics D. None of the described characteristics	0		Answer not selected
	Definition	Information to look for	Rating scale	Information found	Your rating?
	Refers to the ability to deliver greater value to more people by using fewer resources such as capital, materials, energy, and labour time. When applied to software, frugal design principles can substantially reduce the costs of production, use, and maintenance of a D/AI solution, focus on the core functionalities it should offer for greater usability, and maximize its fit with the intended purpo…	Type 1, Type 2 or Type 3 info describing the D/AI solution’s core functionalities, usability and costs, and the resources required for its production, use, and maintenance.	The D/AI solution incorporates: A. All three of the described characteristics B. Two of the described characteristics C. One of the described characteristics D. None of the described characteristics	0		Answer not selected
	ORGANIZATIONAL VALUE DOMAIN
	The Organizational value domain relies on two attributes that capture the extent to which the organization that produces the D/AI solution has: 1) developed a business model that provides more value to users, purchasers, and society; and 2) proper control over the entire lifecycle of the data its D/AI solution gathers, exploits, generates, archives, and/or shares with users and third parties (vol…
	Definition	Information to look for	Rating scale	Information found	Your rating?
	Refers to the components through which an organization creates, delivers, and captures social and economic value. A business model typically entails a tension between the redistribution of financial returns to shareholders and the provision of a high-quality D/AI solution.* The business model of organizations that seek to provide more value to users, purchasers, and society may possess the follow…	Type 1 info describing the organization’s structure, pricing scheme, and compliance with social and environmental responsibility programs. Type 2 or Type 3 info examining the economic, social, and environmental dimensions of the organization’s business model.	The business model of the organization that produces the D/AI solution possesses: A. Three of the described characteristics or more B. Two of the described characteristics C. One of the described characteristics D. None of the described characteristics	0		Answer not selected
	Definition	Information to look for	Rating scale	Information found	Your rating?
	Refers to the stewardship, structures, and processes the organization sets in place to ensure full control over the entire lifecycle of the data it gathers, exploits, generates, stores, shares with users and third parties (voluntarily or not), and destroys. An organization producing a responsible D/AI solution is transparent about, publicly accountable for, and swiftly responsive to any issues af…	Type 1 info describing the organization’s data governance mechanisms. Type 2 or Type 3 info examining the quality and outcomes of the organization’s data governance mechanisms.	Data governance relies on: A. Three of described mechanisms or more B. Two of the described mechanisms C. One of the described mechanisms D. None of the described mechanisms	0		Answer not selected
	ENVIRONMENTAL VALUE DOMAIN
	The Environmental value domain relies on the concept of eco-responsibility which refers to a product, process, or method that reduces the negative environmental impacts of a D/AI solution along its lifecycle. The first attribute below is applicable when: 1) the raison d’être of the hardware lies with a D/AI solution; and 2) is needed to deliver its service.
	Definition	Information to look for	Rating scale	Information found	Your rating?
	Refers to a product, process, or method that reduces the negative environmental impacts of the hardware required by a D/AI solution along its lifecycle. The responsibility of a D/AI solution increases when attending to eco-responsibility concerns at key stages in the lifecycle of its hardware requirements, which include: • Raw material sourcing (e.g., product or hardware made of recycled or renew…	Type 1, Type 2 or Type 3 info describing how environmental aspects are handled along the D/AI solution’s hardware lifecycle.	The D/AI solution’s hardware was designed by integrating eco-responsibility concerns at: A. Three key lifecycle stages or more B. Two key lifecycle stages C. One key lifecycle stage D. None of the key lifecycle stages	0		Answer not selected
	Definition	Information to look for	Rating scale	Information found	Your rating?
	Refers to a product, process, or method that reduces the negative environmental impacts of programming and software development practices. The responsibility of a D/AI solution increases when using clean energy sources and reducing as much as possible the quantity of energy consumed when training, validating, and feeding an algorithmic system, when archiving data, or when developing software. Eco…	Type 1, Type 2 or Type 3 info describing how the environmental impacts of programming, software development, and data processing, storing, and archiving are addressed.	The organization that develops the D/AI solution reports on: A. All three described areas of practice B. Two of the described areas of practice C. One of the described areas of practice D. None of the described areas of practice	0		Answer not selected
	May you proceed to the Consensus and Rating step?
				No, not all applicable attributes have been assessed

## Sheet: Step 2 — Assessment Rater 4
	2. ASSESSMENT STEP						5	5
	The Assessment step relies on fourteen responsibility attributes organized into five value domains.						4	4
	POPULATION HEALTH VALUE DOMAIN						2	2
	The Population health value domain relies on four attributes that capture whether the D/AI solution: 1) addresses an important burden of disease; 2) actively enables human agency towards proper health and social care; 3) identifies means to mitigate the ethical, legal, and social issues its use may raise; and 4) tackles health inequalities.						1	1
							NIF	N/A
	Definition	Information to look for	Rating scale	Information found	Your rating?			NIF
	Refers to the respective importance of the health needs addressed by the innovation within the overall burden of disease, considering the causes of death, injury and disability, and associated risk factors in the region where the intended users are located. Metrics of health relevance include number of deaths, disability-adjusted life years (DALYs), years lived with disabilities (YLDs), years of …	Only Type 2 or Type 3 info analyzing the health needs addressed by the D/AI solution.	The D/AI solution addresses a cause of death, injury or disability or a risk factor falling within: A. The top quarter of all causes of death, injury or disability or risk factors (75% and above) B. The upper middle quarter (50% to 74%) C. The lower middle quarter (26% to 49%) D. The bottom quarter (the lowest 25%)	0		Answer not selected
	Definition	Information to look for	Rating scale	Information found	Your rating?
	Refers to the capacity of individuals and groups to actively and independently decide and act in accordance with their own goals when using a D/AI solution. Though D/AI solutions may improve population health by facilitating a range of human decisions and actions, they may affect user behaviour, cognition, and judgement (e.g., overreliance, overconfidence, hypervigilance) and thus have unexpected…	Type 1 info describing the enablers. Type 2 or Type 3 info examining the effectiveness of the enablers.	The D/AI solution is accompanied by: A. Three of the described enablers or more B. Two of the described enablers C. One of the described enablers D. None of the described enablers	0		Answer not selected
	Definition	Information to look for	Rating scale	Information found	Your rating?
	ELSIs refer to a D/AI solution’s positive and negative impacts on the moral and sociocultural well-being of individuals and groups and to the legal and regulatory issues its use raises. For instance, a D/AI solution may prompt a sense of attachment or addiction, it may coerce or interfere with the decisions and practices of large user groups (herding) or fall into regulatory blind spots. Although…	Only Type 2 or Type 3 info analyzing how the negative or unintended impacts of the D/AI solution can be properly mitigated in the context where users are located.	Means to mitigate the negative or unintended impacts of the D/AI solution are available for: A. All three categories of ELSIs B. Two categories of ELSIs C. One category of ELSIs D. None of these categories	0		Answer not selected
	Definition	Information to look for	Rating scale	Information found	Your rating?
	Refers to the avoidable health status differences across individuals and groups that are associated with one’s socioeconomic status, social position, and capabilities (e.g., skills, knowledge, perceived self-efficacy, social network). Groups who suffer a greater burden of mortality and morbidity due to who they are or where they grow up, live, and work are considered vulnerable. Such groups inclu…	Only Type 2 or Type 3 info examining whether ability to benefit from the D/AI solution varies across users due to one’s socioeconomic status, social position, or capabilities.	The D/AI solution: A. Reduces inequalities by addressing the specific needs of a vulnerable group that are not met by current solutions B. May reduce inequalities because the ability to benefit from the innovation is not affected by one’s socioeconomic status, social position, or capabilities C. May increase inequalities because the ability to benefit from the innovation is affected by one’s soci…	0		Answer not selected
	HEALTH SYSTEM VALUE DOMAIN
	The Health system value domain relies on four attributes that capture whether: 1) the innovation design processes were inclusive; 2) the D/AI solution addresses an important system-level challenge; 3) supports care-centric interoperability across clinical and non-clinical settings; and 4) the level and intensity of care it requires foster health system sustainability.
	Definition	Information to look for	Rating scale	Information found	Your rating?
	Refers to the degree of stakeholder engagement in the design, development, prototyping, and testing of a D/AI solution. Different methods (e.g., codesign, interviews, hackathons, citizen juries, focus groups, workshops, pilot testing, user assessment and feedback) can be used to engage different types of stakeholders (e.g., health and social care practitioners and managers, decision makers, patie…	Type 1, Type 2 or Type 3 info describing who was involved, why, how, when, and with what impact.	Those who developed the D/AI solution: A. Engaged a diverse and relevant set of stakeholders through a formal method and explained how their input was integrated in the design process B. Engaged a diverse and relevant set of stakeholders through a formal method, but did not explain how their input was integrated in the design process C. Either engaged a limited set of stakeholders or did not expl…	0		Answer not selected
	Definition	Information to look for	Rating scale	Information found	Your rating?
	Refers to the ability to provide dynamic solutions to existing and emerging challenges in health systems. To support health system sustainability, a responsible D/AI solution should address system-level challenges, which may include: • Demographic shifts (e.g., ageing, populations affected by climate change, war, or conflicts); • Epidemiologic shifts (e.g., chronic diseases, new or re-emerging in…	Only Type 2 or Type 3 info analyzing the importance of the health system challenges in the region where the intended users are located.	The D/AI solution addresses: A. A system-level challenge that is documented as being of high importance in the target region B. A system-level challenge that is documented as being of moderate importance in the target region C. A system-level challenge that is documented as being of low importance in the target region D. No specific system-level challenges	0		Answer not selected
	Definition	Information to look for	Rating scale	Information found	Your rating?
	Refers to how smoothly a D/AI solution can securely operate within and across the clinical and non-clinical settings where users provide care, manage care, receive care, or take care of themselves without adding significant cognitive and/or administrative burden to users. The growing use of D/AI solutions may increase fragmentation of care, duplication in data collection processes, vendor lock-in…	Type 1 info describing what makes the D/AI solution adoptable and interoperable. Type 2 or Type 3 info examining the extent to which the D/AI solution is adoptable and interoperable.	The D/AI solution possesses: A. Three of the described characteristics or more B. Two of the described characteristics C. One of the described characteristics D. None of the described characteristics	0		Answer not selected
	Definition	Information to look for	Rating scale	Information found	Your rating?
	Refers to the principle of subsidiarity according to which the most decentralized unit in the health and social care system, including the patient, should be mobilized to provide the service when it is possible to do so effectively and safely. Subsidiarity may be achieved, for instance, by supporting patients’ capacity for self-care, enabling proper follow-up by general practitioners, community h…	Type 1, Type 2 or Type 3 info describing the level and intensity of care required for a safe and effective use of the D/AI solution.	The D/AI solution was designed to be used safely and effectively mostly under the care of: A. The patient, an informal caregiver, or a health and social care provider operating in a nonclinical environment B. The patient, an informal caregiver, a health and social care provider, or manager operating in a primary health care facility C. Health and social care providers or managers operating in a s…	0		Answer not selected
	ECONOMIC VALUE DOMAIN
	The Economic value domain relies on the concept of frugality which highlights the ability to deliver greater value to more people by using fewer resources such as capital, materials, energy, and labour time. The first attribute below is applicable when: 1) the raison d’être of the hardware lies with a D/AI solution; and 2) is needed to deliver its service.
	Definition	Information to look for	Rating scale	Information found	Your rating?
	Refers to the ability to deliver greater value to more people by using fewer resources such as capital, materials, energy, and labour time. When applied to hardware, frugal design principles can substantially reduce the costs of production, use, and maintenance of a D/AI solution, focus on the core functionalities its users require, and optimize its performance level considering the intended purp…	Type 1, Type 2 or Type 3 info describing the D/AI solution’s core functionalities, usability and costs, and the resources required for its production, use, and maintenance.	The D/AI solution incorporates: A. All three described characteristics B. Two of the described characteristics C. One of the described characteristics D. None of the described characteristics	0		Answer not selected
	Definition	Information to look for	Rating scale	Information found	Your rating?
	Refers to the ability to deliver greater value to more people by using fewer resources such as capital, materials, energy, and labour time. When applied to software, frugal design principles can substantially reduce the costs of production, use, and maintenance of a D/AI solution, focus on the core functionalities it should offer for greater usability, and maximize its fit with the intended purpo…	Type 1, Type 2 or Type 3 info describing the D/AI solution’s core functionalities, usability and costs, and the resources required for its production, use, and maintenance.	The D/AI solution incorporates: A. All three of the described characteristics B. Two of the described characteristics C. One of the described characteristics D. None of the described characteristics	0		Answer not selected
	ORGANIZATIONAL VALUE DOMAIN
	The Organizational value domain relies on two attributes that capture the extent to which the organization that produces the D/AI solution has: 1) developed a business model that provides more value to users, purchasers, and society; and 2) proper control over the entire lifecycle of the data its D/AI solution gathers, exploits, generates, archives, and/or shares with users and third parties (vol…
	Definition	Information to look for	Rating scale	Information found	Your rating?
	Refers to the components through which an organization creates, delivers, and captures social and economic value. A business model typically entails a tension between the redistribution of financial returns to shareholders and the provision of a high-quality D/AI solution.* The business model of organizations that seek to provide more value to users, purchasers, and society may possess the follow…	Type 1 info describing the organization’s structure, pricing scheme, and compliance with social and environmental responsibility programs. Type 2 or Type 3 info examining the economic, social, and environmental dimensions of the organization’s business model.	The business model of the organization that produces the D/AI solution possesses: A. Three of the described characteristics or more B. Two of the described characteristics C. One of the described characteristics D. None of the described characteristics	0		Answer not selected
	Definition	Information to look for	Rating scale	Information found	Your rating?
	Refers to the stewardship, structures, and processes the organization sets in place to ensure full control over the entire lifecycle of the data it gathers, exploits, generates, stores, shares with users and third parties (voluntarily or not), and destroys. An organization producing a responsible D/AI solution is transparent about, publicly accountable for, and swiftly responsive to any issues af…	Type 1 info describing the organization’s data governance mechanisms. Type 2 or Type 3 info examining the quality and outcomes of the organization’s data governance mechanisms.	Data governance relies on: A. Three of described mechanisms or more B. Two of the described mechanisms C. One of the described mechanisms D. None of the described mechanisms	0		Answer not selected
	ENVIRONMENTAL VALUE DOMAIN
	The Environmental value domain relies on the concept of eco-responsibility which refers to a product, process, or method that reduces the negative environmental impacts of a D/AI solution along its lifecycle. The first attribute below is applicable when: 1) the raison d’être of the hardware lies with a D/AI solution; and 2) is needed to deliver its service.
	Definition	Information to look for	Rating scale	Information found	Your rating?
	Refers to a product, process, or method that reduces the negative environmental impacts of the hardware required by a D/AI solution along its lifecycle. The responsibility of a D/AI solution increases when attending to eco-responsibility concerns at key stages in the lifecycle of its hardware requirements, which include: • Raw material sourcing (e.g., product or hardware made of recycled or renew…	Type 1, Type 2 or Type 3 info describing how environmental aspects are handled along the D/AI solution’s hardware lifecycle.	The D/AI solution’s hardware was designed by integrating eco-responsibility concerns at: A. Three key lifecycle stages or more B. Two key lifecycle stages C. One key lifecycle stage D. None of the key lifecycle stages	0		Answer not selected
	Definition	Information to look for	Rating scale	Information found	Your rating?
	Refers to a product, process, or method that reduces the negative environmental impacts of programming and software development practices. The responsibility of a D/AI solution increases when using clean energy sources and reducing as much as possible the quantity of energy consumed when training, validating, and feeding an algorithmic system, when archiving data, or when developing software. Eco…	Type 1, Type 2 or Type 3 info describing how the environmental impacts of programming, software development, and data processing, storing, and archiving are addressed.	The organization that develops the D/AI solution reports on: A. All three described areas of practice B. Two of the described areas of practice C. One of the described areas of practice D. None of the described areas of practice	0		Answer not selected
	May you proceed to the Consensus and Rating step?
				No, not all applicable attributes have been assessed

## Sheet: Step 2 — Assessment Rater 5
	2. ASSESSMENT STEP						5	5
	The Assessment step relies on fourteen responsibility attributes organized into five value domains.						4	4
	POPULATION HEALTH VALUE DOMAIN						2	2
	The Population health value domain relies on four attributes that capture whether the D/AI solution: 1) addresses an important burden of disease; 2) actively enables human agency towards proper health and social care; 3) identifies means to mitigate the ethical, legal, and social issues its use may raise; and 4) tackles health inequalities.						1	1
							NIF	N/A
	Definition	Information to look for	Rating scale	Information found	Your rating?			NIF
	Refers to the respective importance of the health needs addressed by the innovation within the overall burden of disease, considering the causes of death, injury and disability, and associated risk factors in the region where the intended users are located. Metrics of health relevance include number of deaths, disability-adjusted life years (DALYs), years lived with disabilities (YLDs), years of …	Only Type 2 or Type 3 info analyzing the health needs addressed by the D/AI solution.	The D/AI solution addresses a cause of death, injury or disability or a risk factor falling within: A. The top quarter of all causes of death, injury or disability or risk factors (75% and above) B. The upper middle quarter (50% to 74%) C. The lower middle quarter (26% to 49%) D. The bottom quarter (the lowest 25%)	0		Answer not selected
	Definition	Information to look for	Rating scale	Information found	Your rating?
	Refers to the capacity of individuals and groups to actively and independently decide and act in accordance with their own goals when using a D/AI solution. Though D/AI solutions may improve population health by facilitating a range of human decisions and actions, they may affect user behaviour, cognition, and judgement (e.g., overreliance, overconfidence, hypervigilance) and thus have unexpected…	Type 1 info describing the enablers. Type 2 or Type 3 info examining the effectiveness of the enablers.	The D/AI solution is accompanied by: A. Three of the described enablers or more B. Two of the described enablers C. One of the described enablers D. None of the described enablers	0		Answer not selected
	Definition	Information to look for	Rating scale	Information found	Your rating?
	ELSIs refer to a D/AI solution’s positive and negative impacts on the moral and sociocultural well-being of individuals and groups and to the legal and regulatory issues its use raises. For instance, a D/AI solution may prompt a sense of attachment or addiction, it may coerce or interfere with the decisions and practices of large user groups (herding) or fall into regulatory blind spots. Although…	Only Type 2 or Type 3 info analyzing how the negative or unintended impacts of the D/AI solution can be properly mitigated in the context where users are located.	Means to mitigate the negative or unintended impacts of the D/AI solution are available for: A. All three categories of ELSIs B. Two categories of ELSIs C. One category of ELSIs D. None of these categories	0		Answer not selected
	Definition	Information to look for	Rating scale	Information found	Your rating?
	Refers to the avoidable health status differences across individuals and groups that are associated with one’s socioeconomic status, social position, and capabilities (e.g., skills, knowledge, perceived self-efficacy, social network). Groups who suffer a greater burden of mortality and morbidity due to who they are or where they grow up, live, and work are considered vulnerable. Such groups inclu…	Only Type 2 or Type 3 info examining whether ability to benefit from the D/AI solution varies across users due to one’s socioeconomic status, social position, or capabilities.	The D/AI solution: A. Reduces inequalities by addressing the specific needs of a vulnerable group that are not met by current solutions B. May reduce inequalities because the ability to benefit from the innovation is not affected by one’s socioeconomic status, social position, or capabilities C. May increase inequalities because the ability to benefit from the innovation is affected by one’s soci…	0		Answer not selected
	HEALTH SYSTEM VALUE DOMAIN
	The Health system value domain relies on four attributes that capture whether: 1) the innovation design processes were inclusive; 2) the D/AI solution addresses an important system-level challenge; 3) supports care-centric interoperability across clinical and non-clinical settings; and 4) the level and intensity of care it requires foster health system sustainability.
	Definition	Information to look for	Rating scale	Information found	Your rating?
	Refers to the degree of stakeholder engagement in the design, development, prototyping, and testing of a D/AI solution. Different methods (e.g., codesign, interviews, hackathons, citizen juries, focus groups, workshops, pilot testing, user assessment and feedback) can be used to engage different types of stakeholders (e.g., health and social care practitioners and managers, decision makers, patie…	Type 1, Type 2 or Type 3 info describing who was involved, why, how, when, and with what impact.	Those who developed the D/AI solution: A. Engaged a diverse and relevant set of stakeholders through a formal method and explained how their input was integrated in the design process B. Engaged a diverse and relevant set of stakeholders through a formal method, but did not explain how their input was integrated in the design process C. Either engaged a limited set of stakeholders or did not expl…	0		Answer not selected
	Definition	Information to look for	Rating scale	Information found	Your rating?
	Refers to the ability to provide dynamic solutions to existing and emerging challenges in health systems. To support health system sustainability, a responsible D/AI solution should address system-level challenges, which may include: • Demographic shifts (e.g., ageing, populations affected by climate change, war, or conflicts); • Epidemiologic shifts (e.g., chronic diseases, new or re-emerging in…	Only Type 2 or Type 3 info analyzing the importance of the health system challenges in the region where the intended users are located.	The D/AI solution addresses: A. A system-level challenge that is documented as being of high importance in the target region B. A system-level challenge that is documented as being of moderate importance in the target region C. A system-level challenge that is documented as being of low importance in the target region D. No specific system-level challenges	0		Answer not selected
	Definition	Information to look for	Rating scale	Information found	Your rating?
	Refers to how smoothly a D/AI solution can securely operate within and across the clinical and non-clinical settings where users provide care, manage care, receive care, or take care of themselves without adding significant cognitive and/or administrative burden to users. The growing use of D/AI solutions may increase fragmentation of care, duplication in data collection processes, vendor lock-in…	Type 1 info describing what makes the D/AI solution adoptable and interoperable. Type 2 or Type 3 info examining the extent to which the D/AI solution is adoptable and interoperable.	The D/AI solution possesses: A. Three of the described characteristics or more B. Two of the described characteristics C. One of the described characteristics D. None of the described characteristics	0		Answer not selected
	Definition	Information to look for	Rating scale	Information found	Your rating?
	Refers to the principle of subsidiarity according to which the most decentralized unit in the health and social care system, including the patient, should be mobilized to provide the service when it is possible to do so effectively and safely. Subsidiarity may be achieved, for instance, by supporting patients’ capacity for self-care, enabling proper follow-up by general practitioners, community h…	Type 1, Type 2 or Type 3 info describing the level and intensity of care required for a safe and effective use of the D/AI solution.	The D/AI solution was designed to be used safely and effectively mostly under the care of: A. The patient, an informal caregiver, or a health and social care provider operating in a nonclinical environment B. The patient, an informal caregiver, a health and social care provider, or manager operating in a primary health care facility C. Health and social care providers or managers operating in a s…	0		Answer not selected
	ECONOMIC VALUE DOMAIN
	The Economic value domain relies on the concept of frugality which highlights the ability to deliver greater value to more people by using fewer resources such as capital, materials, energy, and labour time. The first attribute below is applicable when: 1) the raison d’être of the hardware lies with a D/AI solution; and 2) is needed to deliver its service.
	Definition	Information to look for	Rating scale	Information found	Your rating?
	Refers to the ability to deliver greater value to more people by using fewer resources such as capital, materials, energy, and labour time. When applied to hardware, frugal design principles can substantially reduce the costs of production, use, and maintenance of a D/AI solution, focus on the core functionalities its users require, and optimize its performance level considering the intended purp…	Type 1, Type 2 or Type 3 info describing the D/AI solution’s core functionalities, usability and costs, and the resources required for its production, use, and maintenance.	The D/AI solution incorporates: A. All three described characteristics B. Two of the described characteristics C. One of the described characteristics D. None of the described characteristics	0		Answer not selected
	Definition	Information to look for	Rating scale	Information found	Your rating?
	Refers to the ability to deliver greater value to more people by using fewer resources such as capital, materials, energy, and labour time. When applied to software, frugal design principles can substantially reduce the costs of production, use, and maintenance of a D/AI solution, focus on the core functionalities it should offer for greater usability, and maximize its fit with the intended purpo…	Type 1, Type 2 or Type 3 info describing the D/AI solution’s core functionalities, usability and costs, and the resources required for its production, use, and maintenance.	The D/AI solution incorporates: A. All three of the described characteristics B. Two of the described characteristics C. One of the described characteristics D. None of the described characteristics	0		Answer not selected
	ORGANIZATIONAL VALUE DOMAIN
	The Organizational value domain relies on two attributes that capture the extent to which the organization that produces the D/AI solution has: 1) developed a business model that provides more value to users, purchasers, and society; and 2) proper control over the entire lifecycle of the data its D/AI solution gathers, exploits, generates, archives, and/or shares with users and third parties (vol…
	Definition	Information to look for	Rating scale	Information found	Your rating?
	Refers to the components through which an organization creates, delivers, and captures social and economic value. A business model typically entails a tension between the redistribution of financial returns to shareholders and the provision of a high-quality D/AI solution.* The business model of organizations that seek to provide more value to users, purchasers, and society may possess the follow…	Type 1 info describing the organization’s structure, pricing scheme, and compliance with social and environmental responsibility programs. Type 2 or Type 3 info examining the economic, social, and environmental dimensions of the organization’s business model.	The business model of the organization that produces the D/AI solution possesses: A. Three of the described characteristics or more B. Two of the described characteristics C. One of the described characteristics D. None of the described characteristics	0		Answer not selected
	Definition	Information to look for	Rating scale	Information found	Your rating?
	Refers to the stewardship, structures, and processes the organization sets in place to ensure full control over the entire lifecycle of the data it gathers, exploits, generates, stores, shares with users and third parties (voluntarily or not), and destroys. An organization producing a responsible D/AI solution is transparent about, publicly accountable for, and swiftly responsive to any issues af…	Type 1 info describing the organization’s data governance mechanisms. Type 2 or Type 3 info examining the quality and outcomes of the organization’s data governance mechanisms.	Data governance relies on: A. Three of described mechanisms or more B. Two of the described mechanisms C. One of the described mechanisms D. None of the described mechanisms	0		Answer not selected
	ENVIRONMENTAL VALUE DOMAIN
	The Environmental value domain relies on the concept of eco-responsibility which refers to a product, process, or method that reduces the negative environmental impacts of a D/AI solution along its lifecycle. The first attribute below is applicable when: 1) the raison d’être of the hardware lies with a D/AI solution; and 2) is needed to deliver its service.
	Definition	Information to look for	Rating scale	Information found	Your rating?
	Refers to a product, process, or method that reduces the negative environmental impacts of the hardware required by a D/AI solution along its lifecycle. The responsibility of a D/AI solution increases when attending to eco-responsibility concerns at key stages in the lifecycle of its hardware requirements, which include: • Raw material sourcing (e.g., product or hardware made of recycled or renew…	Type 1, Type 2 or Type 3 info describing how environmental aspects are handled along the D/AI solution’s hardware lifecycle.	The D/AI solution’s hardware was designed by integrating eco-responsibility concerns at: A. Three key lifecycle stages or more B. Two key lifecycle stages C. One key lifecycle stage D. None of the key lifecycle stages	0		Answer not selected
	Definition	Information to look for	Rating scale	Information found	Your rating?
	Refers to a product, process, or method that reduces the negative environmental impacts of programming and software development practices. The responsibility of a D/AI solution increases when using clean energy sources and reducing as much as possible the quantity of energy consumed when training, validating, and feeding an algorithmic system, when archiving data, or when developing software. Eco…	Type 1, Type 2 or Type 3 info describing how the environmental impacts of programming, software development, and data processing, storing, and archiving are addressed.	The organization that develops the D/AI solution reports on: A. All three described areas of practice B. Two of the described areas of practice C. One of the described areas of practice D. None of the described areas of practice	0		Answer not selected
	May you proceed to the Consensus and Rating step?
				No, not all applicable attributes have been assessed

## Sheet: Step 3 — Consensus & Scoring
	3. SCORING STEP				Solution:	0					Date:	00:00:00
	The Scoring step summarizes the Screening step, identifies whether a sufficient number of applicable attributes have been documented, compares the results of the Assement step for raters to deliberate and reach consensus when divergence occurs, and determines the final overall responsibility score.
	SCREENING STEP SUMMARY			Answer provided	Implications
	Scope of the assessment															5
	Relies on AI?			0	If 'NO', criterion 5 does not apply						SCREENING STEP CONCLUSION					4
	Hardware components fall within the scope of the assessment?			0	If 'YES', Hardware frugality and Hardware eco-responsibility attributes apply											2
	Inclusion and exclusion criteria															1
	1. Is a D/AI solution			0	If 'NO', consider using the RIH Assessment Tool
	2. Proven effective and safe to human health (Type 2 or 3 info)			0	If 'NO', the Tool cannot be applied in a formal assessment
	3. Addresses at least one determinant of health			0	If 'NO', the Tool cannot be applied in a formal assessment
	4. Discloses data protection measures and no selling of data			0	If 'NO', the Tool cannot be applied in a formal assessment
	5. Discloses biases mitigation in AI training datasets			0	If 'NO', the Tool cannot be applied in a formal assessment
	6. General availibility (GA) stage reached			0	If 'NO', the Tool cannot be applied in a formal assessment
	7. Is/has been involved in corporate social irresponsibility			0	If 'YES', the Tool cannot be applied in a formal assessment
	ASSESSMENT STEP SUMMARY			Attributes apply?	Information found?	Rater 1	Rater 2	Rater 3	Rater 4	Rater 5	Min.	Max.	Need to deliberate?		Consensus score
	POPULATION HEALTH VALUE DOMAIN
	Health relevance (Type 2 or Type 3 info required)										0	0
	Human agency										0	0
	ELSIs (Type 2 or Type 3 info required)										0	0
	Health inequalities (Type 2 or Type 3 info required)										0	0
	HEALTH SYSTEM VALUE DOMAIN
	Inclusiveness										0	0
	Responsiveness (Type 2 or Type 3 info required)										0	0
	Care-centric interoperability										0	0
	Level and intensity of care										0	0
	ECONOMIC VALUE DOMAIN
	Hardware frugality (when applicable)										0	0
	Software frugality										0	0
	ORGANIZATIONAL VALUE DOMAIN
	Business model										0	0
	Data governance										0	0
	ENVIRONMENTAL VALUE DOMAIN
	Hardware eco-responsibility (when applicable)										0	0
	Programming & software eco-responsibility										0	0
			NUMBER OF DOCUMENTED ATTRIBUTES:		0					POST-DELIBERATION OVERALL MEAN SCORE:
			NUMBER OF APPLICABLE ATTRIBUTES:
	ASSESSMENT QUALITY IMPLICATIONS:					INTERPRETATION OF THE OVERALL MEAN SCORE:
				Quality thresholds for number of documented attributes over applicable attributes							Interpretation of the four overall mean score intervals
			When hardware components do not meet the 2 conditions	< 10/12: The asssessment is compromised by missing information							4.1-5.0: Almost all responsibility features are present
				≥ 10/12: The assessment covers key aspects of responsible D/AI solutions							3.1-4.0: Many responsibility features are present
			When hardware components meet the 2 conditions	< 12/14: The assessment is compromised by missing information							2.1-3.0: Few responsibility features are present
				≥ 12/14: The assessment covers key aspects of responsible D/AI solutions							1.0-2.0: Almost no responsibility features are present

[truncated: 2 more sheets: Info sources you are using, References cited in the Tool]
